# Supplementary material for: Three-dimensional motion capture data during repetitive overarm throwing practice
Source: Sci Data. 2018 Dec 4;5:180272. doi: 10.1038/sdata.2018.272 (PMC6278687; doi:10.1038/sdata.2018.272)
Supplement: Supplementary file 1 [file sdata2018272-isa1.zip]

Archive with 3 entries (3 files):
- i_Investigation.txt
- s_Lee124B_study.txt
- a_Lee124B_assay.txt
