# Supplementary material for: Three-dimensional motion capture data during repetitive overarm throwing practice
Source: Sci Data. 2018 Dec 4;5:180272. doi: 10.1038/sdata.2018.272 (PMC6278687; doi:10.1038/sdata.2018.272)
Supplement: Supplementary file 1 [file sdata2018272-isa1.zip › i_Investigation.txt]

# Investigation File generated for Scientific Data with Investigation File Authoring Tool version 0.1.0 on 26/11/2018 - This metadata file is CC0
ONTOLOGY SOURCE REFERENCE
Term Source Name	NCBITaxon	OBI	ERO	PATO	GO
Term Source File	http://data.bioontology.org/ontologies/NCBITAXON	http://data.bioontology.org/ontologies/OBI	http://data.bioontology.org/ontologies/ERO	http://data.bioontology.org/ontologies/PATO	http://data.bioontology.org/ontologies/GO
Term Source Version	2016AB	2014-08-18	2013-08-02	unknown	releases/2014-08-30
Term Source Description	National Center for Biotechnology Information (NCBI) Organismal Classification	Ontology for Biomedical Investigations	Eagle-I Research Resource Ontology	Phenotypic Quality Ontology	Gene Ontology
INVESTIGATION
Investigation Identifier
Investigation Title
Investigation Description
Investigation Submission Date
Investigation Public Release Date
INVESTIGATION PUBLICATIONS
Investigation PubMed ID
Investigation Publication DOI
Investigation Publication Author List
Investigation Publication Title
Investigation Publication Status
Investigation Publication Status Term Accession Number
Investigation Publication Status Term Source REF
INVESTIGATION CONTACTS
Investigation Person Last Name
Investigation Person Mid Initials
Investigation Person First Name
Investigation Person Address
Investigation Person Phone
Investigation Person Fax
Investigation Person Email
Investigation Person Affiliation
Investigation Person Roles
Investigation Person Roles Term Accession Number
Investigation Person Roles Term Source REF
STUDY
Study Identifier	10.1038/sdata.2018.272
Study Title	Three-dimensional motion capture data during repetitive overarm throwing practice
Study Submission Date	05/03/2018
Study Public Release Date	04/12/2018
Study Description	http://www.nature.com/articles/sdata2018272#abstract
Study File Name	s_Lee124B_study.txt
Comment[Subject Keywords]	//;/;//
Comment[Manuscript Licence]	CC BY-4.0
Comment[Experimental Metadata Licence]	CC0
Comment[Supplementary Information File Name]	
Comment[Supplementary Information File Type]	x-zip-compressed
Comment[Supplementary Information File URL]	http://www.nature.com/articles/sdata2018272#supplementary-information
Comment[Data Repository]	figshare
Comment[Data Record Accession]	doi:10.6084/m9.figshare.c.4017808
Comment[Data Record URI]	https://doi.org/10.6084/m9.figshare.c.4017808
STUDY DESIGN DESCRIPTORS
Study Design Type	factorial design	longitudinal study design	video creation and editing objective
Study Design Type Term Accession Number	OBI:0500014	""	ERO:0100076
Study Design Type Term Source REF	OBI	""	ERO
STUDY PUBLICATIONS
Study PubMed ID	""	""
Study Publication DOI	doi:10.5103/KJSB.2017.27.1.19	doi:10.14198/jhse.2018.134.15
Study Publication Author List	""	""
Study Publication Title	""	""
Study Publication Status	published	published
Study Publication Status Term Accession Number		
Study Publication Status Term Source REF		
STUDY FACTORS
Study Factor Name	handedness
Study Factor Type	handedness
Study Factor Type Term Accession Number	PATO:0002201
Study Factor Type Term Source REF	PATO
STUDY ASSAYS
Study Assay Measurement Type	motor learning
Study Assay Measurement Type Term Accession Number	GO:0061743
Study Assay Measurement Type Term Source REF	GO
Study Assay Technology Type	motion sensors
Study Assay Technology Type Term Accession Number	ERO:0000970
Study Assay Technology Type Term Source REF	ERO
Study Assay Technology Platform	instrument; manufacturer
Study Assay File Name	a_Lee124B_assay.txt
STUDY PROTOCOLS
Study Protocol Name	Participants	Motion capture
Study Protocol Type	selection	image acquisition and analysis
Study Protocol Type Term Accession Number	OBI:0001928	ERO:0001113
Study Protocol Type Term Source REF	OBI	ERO
Study Protocol Description		
Study Protocol URI	""	""
Study Protocol Version		
Study Protocol Parameters Name	""	instrument; manufacturer
Study Protocol Parameters Name Term Accession Number	""	""
Study Protocol Parameters Name Term Source REF	""	""
Study Protocol Components Name	""	""
Study Protocol Components Type	""	""
Study Protocol Components Type Term Accession Number	""	""
Study Protocol Components Type Term Source REF	""	""
STUDY CONTACTS
Study Person Last Name	Ozkaya	Jung	Jeong	Choi	Shin	Lin	Heo	Kim	Kim	Lee
Study Person First Name	Gizem	Hae Ryun	In Sub	Min Ra	Min Young	Xue	Woo Seong	Mi Sun	Eonho	Ki-Kwang
Study Person Mid Initials										
Study Person Email	gizemozkaya@gmail.com	""	""	""	""	""	""	""	""	kklee@kookmin.ac.kr
Study Person Phone										
Study Person Fax										
Study Person Address										
Study Person Affiliation	Biomechanics and Sports Engineering Lab, Department of Physical Education, Kookmin University, Seoul, South Korea	Biomechanics and Sports Engineering Lab, Department of Physical Education, Kookmin University, Seoul, South Korea	Biomechanics and Sports Engineering Lab, Department of Physical Education, Kookmin University, Seoul, South Korea	Biomechanics and Sports Engineering Lab, Department of Physical Education, Kookmin University, Seoul, South Korea	Biomechanics and Sports Engineering Lab, Department of Physical Education, Kookmin University, Seoul, South Korea	Biomechanics and Sports Engineering Lab, Department of Physical Education, Kookmin University, Seoul, South Korea	Biomechanics and Sports Engineering Lab, Department of Physical Education, Kookmin University, Seoul, South Korea	Biomechanics and Sports Engineering Lab, Department of Physical Education, Kookmin University, Seoul, South Korea	Korea Institute of Sport Science, Seoul, South Korea	Biomechanics and Sports Engineering Lab, Department of Physical Education, Kookmin University, Seoul, South Korea
Study Person Roles										
Study Person Roles Term Accession Number										
Study Person Roles Term Source REF										
Comment[Study Person ORCID]										
Comment[Funder]										
Comment[FundRef ID]										
Comment[Funder Term Source REF]										
Comment[Grant Identifier]										
