# Supplementary material for: Three-dimensional motion capture data during repetitive overarm throwing practice
Source: Sci Data. 2018 Dec 4;5:180272. doi: 10.1038/sdata.2018.272 (PMC6278687; doi:10.1038/sdata.2018.272)
Supplement: Supplementary file 1 [file sdata2018272-isa1.zip › s_Lee124B_study.txt]

Source Name	Characteristics[organism]	Term Source REF	Term Accession Number	Protocol REF	Sample Name	Factor Value[handedness]
healthy female participants at Kookmin University	Homo sapiens	NCBITaxon	NCBITaxon:9606	Participants	Subject_1	Right
healthy female participants at Kookmin University	Homo sapiens	NCBITaxon	NCBITaxon:9606	Participants	Subject_2	Left
healthy female participants at Kookmin University	Homo sapiens	NCBITaxon	NCBITaxon:9606	Participants	Subject_3	Right
healthy female participants at Kookmin University	Homo sapiens	NCBITaxon	NCBITaxon:9606	Participants	Subject_4	Right
healthy female participants at Kookmin University	Homo sapiens	NCBITaxon	NCBITaxon:9606	Participants	Subject_5	Right
healthy female participants at Kookmin University	Homo sapiens	NCBITaxon	NCBITaxon:9606	Participants	Subject_6	Right
healthy female participants at Kookmin University	Homo sapiens	NCBITaxon	NCBITaxon:9606	Participants	Subject_7	Right
