# Supplementary material for: Three-dimensional motion capture data during repetitive overarm throwing practice
Source: Sci Data. 2018 Dec 4;5:180272. doi: 10.1038/sdata.2018.272 (PMC6278687; doi:10.1038/sdata.2018.272)
Supplement: Supplementary file 1 [file sdata2018272-isa1.zip › a_Lee124B_assay.txt]

Sample Name	Protocol REF	Parameter Value[instrument]	Parameter Value[manufacturer]	Assay Name	Raw Data File	Comment[Data Repository]	Comment[Data Record Accession]	Comment[Data Record URI]	Protocol REF	Derived Data File	Comment[Data Repository]	Comment[Data Record Accession]	Comment[Data Record URI]
Subject_1	Motion capture	motion analysis system (T10-T40)	Vicon	Subject_1 3D motion	Subject_1_c3d	figshare	doi:10.6084/m9.figshare.c.4017808	https://doi.org/10.6084/m9.figshare.c.4017808	Motion capture	Subject_1_csv	figshare	doi:10.6084/m9.figshare.c.4017808	https://doi.org/10.6084/m9.figshare.c.4017808
Subject_2	Motion capture	motion analysis system (T10-T40)	Vicon	Subject_2 3D motion	Subject_2_c3d	figshare	doi:10.6084/m9.figshare.c.4017808	https://doi.org/10.6084/m9.figshare.c.4017808	Motion capture	Subject_2_csv	figshare	doi:10.6084/m9.figshare.c.4017808	https://doi.org/10.6084/m9.figshare.c.4017808
Subject_3	Motion capture	motion analysis system (T10-T40)	Vicon	Subject_3 3D motion	Subject_3_c3d	figshare	doi:10.6084/m9.figshare.c.4017808	https://doi.org/10.6084/m9.figshare.c.4017808	Motion capture	Subject_3_csv	figshare	doi:10.6084/m9.figshare.c.4017808	https://doi.org/10.6084/m9.figshare.c.4017808
Subject_4	Motion capture	motion analysis system (T10-T40)	Vicon	Subject_4 3D motion	Subject_4_c3d	figshare	doi:10.6084/m9.figshare.c.4017808	https://doi.org/10.6084/m9.figshare.c.4017808	Motion capture	Subject_4_csv	figshare	doi:10.6084/m9.figshare.c.4017808	https://doi.org/10.6084/m9.figshare.c.4017808
Subject_5	Motion capture	motion analysis system (T10-T40)	Vicon	Subject_5 3D motion	Subject_5_c3d	figshare	doi:10.6084/m9.figshare.c.4017808	https://doi.org/10.6084/m9.figshare.c.4017808	Motion capture	Subject_5_csv	figshare	doi:10.6084/m9.figshare.c.4017808	https://doi.org/10.6084/m9.figshare.c.4017808
Subject_6	Motion capture	motion analysis system (T10-T40)	Vicon	Subject_6 3D motion	Subject_6_c3d	figshare	doi:10.6084/m9.figshare.c.4017808	https://doi.org/10.6084/m9.figshare.c.4017808	Motion capture	Subject_6_csv	figshare	doi:10.6084/m9.figshare.c.4017808	https://doi.org/10.6084/m9.figshare.c.4017808
Subject_7	Motion capture	motion analysis system (T10-T40)	Vicon	Subject_7 3D motion	Subject_7_c3d	figshare	doi:10.6084/m9.figshare.c.4017808	https://doi.org/10.6084/m9.figshare.c.4017808	Motion capture	Subject_7_csv	figshare	doi:10.6084/m9.figshare.c.4017808	https://doi.org/10.6084/m9.figshare.c.4017808
